# Supplementary material for: Mechanistic Insights into 3-Isopropylphenol-Induced Neurotoxicity in Zebrafish: A Network Toxicology and Molecular Docking Approach
Source: Toxics. 2025 Apr 3;13(4):274. doi: 10.3390/toxics13040274 (PMC12031193; doi:10.3390/toxics13040274)
Supplement: Supplementary file 1 [file toxics-13-00274-s001.zip]

Archive with 1 entries (1 files):
- toxics-3541709-supplementary.pdf
